# Supplementary material for: Role of Government Financial Support and Vulnerability Characteristics Associated with Food Insecurity during the COVID-19 Pandemic among Young Peruvians
Source: Nutrients. 2021 Oct 9;13(10):3546. doi: 10.3390/nu13103546 (PMC8539468; doi:10.3390/nu13103546)
Supplement: Supplementary file 1 [file nutrients-13-03546-s001.zip]

Archive with 1 entries (1 files):
- nutrients-1382372-supplementary.pdf
